# Supplementary material for: A twin UGUA motif directs the balance between gene isoforms through CFIm and the mTORC1 signaling pathway
Source: eLife. 2023 Sep 4;12:e85036. doi: 10.7554/eLife.85036 (PMC10476966; doi:10.7554/eLife.85036)
Supplement: Figure 1—figure supplement 1—source data 2. [file elife-85036-fig1-figsupp1-data2.zip]

Archive with 6 entries (6 files):
- FigureS1C_sourcedata1.pdf
- __MACOSX/._FigureS1C_sourcedata1.pdf
- FigureS1C_sourcedata2.jpg
- __MACOSX/._FigureS1C_sourcedata2.jpg
- FigureS1C_sourcedata3.jpg
- __MACOSX/._FigureS1C_sourcedata3.jpg
