# Supplementary material for: A twin UGUA motif directs the balance between gene isoforms through CFIm and the mTORC1 signaling pathway
Source: eLife. 2023 Sep 4;12:e85036. doi: 10.7554/eLife.85036 (PMC10476966; doi:10.7554/eLife.85036)
Supplement: Figure 3—source data 1. [file elife-85036-fig3-data1.zip]

Archive with 12 entries (9 files):
- Figure3_source_data1/
- Figure3_source_data1/.DS_Store
- __MACOSX/
- __MACOSX/Figure3_source_data1/
- __MACOSX/Figure3_source_data1/._.DS_Store
- Figure3_source_data1/Figure3A_sourcedata1.pdf
- __MACOSX/Figure3_source_data1/._Figure3A_sourcedata1.pdf
- Figure3_source_data1/Figure3A_sourcedata2.jpg
- __MACOSX/Figure3_source_data1/._Figure3A_sourcedata2.jpg
- Figure3_source_data1/Figure3A_sourcedata3.jpg
- __MACOSX/Figure3_source_data1/._Figure3A_sourcedata3.jpg
- __MACOSX/._Figure3_source_data1
